# Supplementary material for: Ozone and Temperature May Hinder Adaptive Capacity of Mediterranean Perennial Grasses to Future Global Change Scenarios
Source: Plants (Basel). 2023 Feb 2;12(3):664. doi: 10.3390/plants12030664 (PMC9920155; doi:10.3390/plants12030664)
Supplement: Supplementary file 1 [file plants-12-00664-s001.zip]

Archive with 1 entries (1 files):
- plants-2097782-supplementary.pdf
